# Supplementary material for: Insights from the draft genome into the pathogenicity of a clinical isolate of Elizabethkingia meningoseptica Em3
Source: Stand Genomic Sci. 2017 Sep 16;12:56. doi: 10.1186/s40793-017-0269-8 (PMC5602931; doi:10.1186/s40793-017-0269-8)
Supplement: Supplementary file 2 — Genome features for the selected Elizabethkingia. Seven genomes from E. meningoseptica were provided for comparison of size, gene count, CRISPR, GC and coding count. (XLS 21 kb) [file 40793_2017_269_MOESM2_ESM.xls]

## Sheet: Fig. S1.txt
Study Name	Status	IMG Genome ID	Genome Size * assembled	Gene Count * assembled	CRISPR Count * assembled	GC Count * assembled	GC * assembled	Coding Base Count	Coding Base Count %	CDS Count * assembled	CDS % * assembled	RNA Count * assembled	RNA % * assembled	COG Count * assembled	COG % * assembled
Elizabethkingia meningoseptica 502	Permanent Draft	2617271038	3960658	3685	0	1406814	0.36	3535629	89.27	3626	98.4	59	1.6	2008	54.49
Elizabethkingia meningoseptica ATCC 13253 = NBRC 12535	Permanent Draft	2545824725	3796928	3415	1	1389050	0.37	3302336	86.97	3370	98.68	45	1.32	1901	55.67
Elizabethkingia meningoseptica Em3	Draft	2703719242	4037922	3729	0	1468714	0.36	3571073	88.44	3673	98.5	56	1.5	1993	53.45
Elizabethkingia meningoseptica FMS-007	Finished	2630968557	3938967	3641	1	1403415	0.36	3526642	89.53	3570	98.05	71	1.95	2014	55.31
Elizabethkingia meningoseptica NBRC 12535	Permanent Draft	2563367139	3840286	3489	1	1399217	0.36	3407613	88.73	3443	98.68	46	1.32	1935	55.46
Elizabethkingia meningoseptica strain B2D	Permanent Draft	2609460192	3936249	3614	0	1398978	0.36	3533447	89.77	3567	98.7	47	1.3	2023	55.98
Elizabethkingia meningoseptica strain Endophthalmitis	Permanent Draft	2630968967	4015223	4892	0	1424276	0.35	3428823	85.4	4842	98.98	50	1.02	1562	31.93
